# Supplementary material for: Gut microbiome as a potential mediator linking sexual behaviors to immune profiles in HIV-negative men who have sex with men: a multi-omics study
Source: Front Immunol. 2025 Oct 16;16:1659556. doi: 10.3389/fimmu.2025.1659556 (PMC12571833; doi:10.3389/fimmu.2025.1659556)
Supplement: Supplementary file 3 [file Table1.xlsx]

## Sheet: Sheet1
Table S1. Demographic and sexual behavior characteristics of enrolled men who have sex with men in the bulk RNA sequencing.
Variables	(N=98)
Age
< 20	2 (2.0%)
20~	47 (48.0%)
30~	32 (32.7%)
40~	17 (17.3%)
BMI
< 18	15 (15.3%)
18 ~ 24	66 (67.3%)
24 ~ 28	12 (12.2%)
> 28	5 (5.1%)
Receptive anal intercourse
nonRAI	34 (34.7%)
RAI	64 (65.3%)
Number of male partners
<= 2	52 (53.1%)
> 2	46 (46.9%)
Condom
Always	73 (74.5%)
Never	7 (7.1%)
Sometimes	18 (18.4%)
HIV+ partner (including male and female)
None	88 (89.8%)
Unknown	9 (9.2%)
Yes	1 (1.0%)
Commercial sex with men
No	92 (93.9%)
Yes	6 (6.1%)
Group sex with men
No	90 (91.8%)
Yes	8 (8.2%)
Sexually transmitted diseases
No	91 (92.9%)
Yes	7 (7.1%)
Illicit drug
No	91 (92.9%)
Yes	7 (7.1%)
