# Supplementary material for: Gut microbiome as a potential mediator linking sexual behaviors to immune profiles in HIV-negative men who have sex with men: a multi-omics study
Source: Front Immunol. 2025 Oct 16;16:1659556. doi: 10.3389/fimmu.2025.1659556 (PMC12571833; doi:10.3389/fimmu.2025.1659556)
Supplement: Supplementary file 4 [file Table2.xlsx]

## Sheet: Sheet1
Table S2. Differentially expressed genes between RAI and nonRAI subgroups.
Gene	Log2FC (RAI/nonRAI)	Qvalue	Up or Down in the RAI subgroup
MTRNR2L2	0.80566	0	Up
MTRNR2L8	0.777942	0	Up
MTRNR2L9	0.7534	0	Up
IFITM3	1.15465	0	Up
IFI44	1.35417	0	Up
GNLY	0.759135	0	Up
TXNIP	0.968529	0	Up
EEF1A1	0.83961	0	Up
FCGR3B	-1.85145	0	Down
FTL	0.823847	0	Up
IFI6	1.23786	0	Up
GPX1	0.726798	0	Up
HLA-A	0.936635	0	Up
HLA-C	0.974986	0	Up
HLA-DRB1	0.999249	0	Up
HLA-DRB4	1.13628	0	Up
LYZ	0.704668	0	Up
RPL7	0.811266	0	Up
RPL9	0.834515	0	Up
RPL11	0.827922	0	Up
RPL21	0.8294	0	Up
RPLP2	0.825104	0	Up
RPS3A	0.798912	0	Up
RPS10	0.81813	0	Up
RPS17	0.827813	0	Up
RPS18	0.828135	0	Up
RPS27A	0.818735	0	Up
S100A4	0.804963	0	Up
S100A9	0.82198	0	Up
TMSB4X	0.824058	0	Up
ISG15	1.26477	0	Up
H3-3B	1.01869	1.10973e-13	Up
IFI44L	1.5428	1.59801e-13	Up
CD74	0.939265	1.59801e-13	Up
RPS24	0.829856	2.04873e-13	Up
MCL1	1.00182	2.49689e-13	Up
RPS8	0.829342	8.28237e-13	Up
LY6E	1.08227	4.56574e-12	Up
NAMPT	1.25047	6.54999e-12	Up
HBB	1.01176	6.53732e-12	Up
G0S2	1.52639	7.72372e-12	Up
RPS6	0.830205	7.77293e-12	Up
TMSB10	0.837624	1.84876e-11	Up
RPL6	0.830532	2.77155e-11	Up
MTRNR2L1	0.748817	2.98812e-11	Up
LGALS1	0.757112	6.81152e-11	Up
RPL39	0.835973	1.15934e-10	Up
RPL26	0.835847	1.76626e-10	Up
TNFAIP3	1.05005	2.36724e-10	Up
DUSP2	1.13326	9.81889e-10	Up
S100A6	0.812998	1.21358e-09	Up
TPT1	0.816709	1.86407e-09	Up
MYL6	0.807852	3.56686e-09	Up
TRIM22	1.06653	4.5182e-09	Up
HLA-E	0.940596	5.45088e-09	Up
RPL13A	0.848238	7.65181e-09	Up
RPS13	0.82958	1.1163e-08	Up
HBA2	1.02573	1.83771e-08	Up
CXCR4	0.963467	3.45557e-08	Up
MX1	1.18863	3.9077e-08	Up
CD52	0.818825	4.64228e-08	Up
CLEC12A	0.700418	7.56217e-08	Up
PFDN5	0.806113	9.40492e-08	Up
RPL27	0.834973	1.63381e-07	Up
FAM118A	0.542854	2.60175e-07	Up
RPS12	0.846861	2.91187e-07	Up
CPT1B	1.2926	3.10474e-07	Up
LOC107987373	1.8348	3.52765e-07	Up
RPL5	0.829533	3.91451e-07	Up
MS4A1	1.08593	4.14722e-07	Up
RPS25	0.843775	4.9612e-07	Up
ZFP36L2	0.998857	6.57709e-07	Up
NACA	0.834011	9.80441e-07	Up
RPL17	0.842472	1.03403e-06	Up
LENG8	1.03159	1.24654e-06	Up
MX2	1.16422	1.27588e-06	Up
HBA1	1.05621	1.37214e-06	Up
PPBP	0.687476	1.37292e-06	Up
RPS4X	0.827081	1.76159e-06	Up
RPL31	0.830996	1.81123e-06	Up
HLA-DQA1	1.01874	1.87494e-06	Up
S100A10	0.788666	2.55673e-06	Up
PARP14	1.20452	2.58992e-06	Up
FCER1G	0.786997	2.62861e-06	Up
SCO2	1.15126	2.62619e-06	Up
AIF1	0.792197	2.98082e-06	Up
MAP3K7CL	0.564101	3.04394e-06	Up
RPL8	0.837765	3.13001e-06	Up
LSP1	0.793082	4.43295e-06	Up
NRGN	0.684144	4.52867e-06	Up
RPL30	0.847454	4.7333e-06	Up
TSC22D3	0.941115	4.77197e-06	Up
PER1	1.11954	6.97012e-06	Up
VIM	0.822021	8.24797e-06	Up
TOMM7	0.805745	1.06359e-05	Up
SRRM2	1.0216	1.15947e-05	Up
RPL24	0.834669	1.1794e-05	Up
HLA-DRA	0.931231	1.55569e-05	Up
OAS3	1.34163	1.71698e-05	Up
MYL12A	0.81136	1.78772e-05	Up
MNDA	0.753711	1.79335e-05	Up
DDX17	0.979048	2.48321e-05	Up
LOC102724971	1.15935	2.63291e-05	Up
ACTG1	0.818202	2.89616e-05	Up
APOBEC3A_B	1.56935	3.01037e-05	Up
RPS2	0.852459	3.37859e-05	Up
PF4	0.666596	3.40863e-05	Up
EPSTI1	1.21078	3.51473e-05	Up
ACTB	0.851308	3.71223e-05	Up
B2M	0.902173	4.05317e-05	Up
UTS2	0.566999	4.61843e-05	Up
RPS11	0.856507	5.3778e-05	Up
SGK1	1.10568	7.1085e-05	Up
DIP2A	1.14825	8.07009e-05	Up
HIF1A	1.09066	8.54324e-05	Up
CCNL1	0.982212	8.86638e-05	Up
EEF1G	0.84075	8.8749e-05	Up
LITAF	1.01528	9.27154e-05	Up
CD36	0.705022	0.000105922	Up
PARP8	1.07653	0.000106009	Up
MT2A	1.10307	0.000109377	Up
SAT1	0.95543	0.000116625	Up
RPL3	0.853329	0.000119792	Up
PFKFB3	1.23864	0.000122116	Up
TYMP	0.990652	0.000173968	Up
CSTA	0.719902	0.000199057	Up
EGR1	1.27262	0.000282244	Up
PTGDS	0.669992	0.000379633	Up
VAMP8	0.777723	0.000387062	Up
CXCL10	1.7673	0.000406575	Up
PLAUR	1.10151	0.000470351	Up
RPL29	0.845323	0.000494811	Up
NR4A2	1.19975	0.000496648	Up
RPL41	0.855859	0.000503355	Up
EEF1B2	0.829043	0.000505287	Up
KLRC4	1.13078	0.000536283	Up
BTN3A1	1.01563	0.000539675	Up
SF3B1	0.983668	0.000582852	Up
ZAP70	0.985905	0.000622652	Up
CCL5	0.942369	0.000815829	Up
PTPRC	0.954306	0.00090281	Up
SIGLEC1	1.46052	0.000965563	Up
GZMH	0.964489	0.000963146	Up
PLSCR1	1.12801	0.000960945	Up
