# Supplementary material for: Gut microbiome as a potential mediator linking sexual behaviors to immune profiles in HIV-negative men who have sex with men: a multi-omics study
Source: Front Immunol. 2025 Oct 16;16:1659556. doi: 10.3389/fimmu.2025.1659556 (PMC12571833; doi:10.3389/fimmu.2025.1659556)
Supplement: Supplementary file 5 [file Table3.xlsx]

## Sheet: Table S2
Table S3. Characteristics of participants in scRNA-seq.
Sample ID	Age	BMI	Sex role	Number of male partners	STI	Illicit drug	HIV+ partner	Commercial sex	Group sex
GT012	22	26.0933	Rceptive only	10	No	No	No	No	No
GT023	29	23.03	Rceptive only	20	No	No	No	No	No
GT073	27	25.9918	Insertive only	2	No	No	No	No	No
GT078	30	22.0386	Insertive only	16	No	No	No	Yes	No
