# Supplementary material for: Gut microbiome as a potential mediator linking sexual behaviors to immune profiles in HIV-negative men who have sex with men: a multi-omics study
Source: Front Immunol. 2025 Oct 16;16:1659556. doi: 10.3389/fimmu.2025.1659556 (PMC12571833; doi:10.3389/fimmu.2025.1659556)
Supplement: Supplementary file 6 [file Table4.xlsx]

## Sheet: Table S3
Table S4. Variable genes of CD4+ T cells between RAI subgroup and nonRAI subgroup.
	avg_log2FC	pct.1	pct.2	P value	p_val_adj
ABHD17A	-0.243556	0.345	0.398	1.02047e-08	0.000373503
ABRACL	-0.278118	0.358	0.42	2.30459e-12	8.43502e-08
ACTB	-0.269211	0.969	0.983	1.97165e-53	7.21642e-49
ACTG1	-0.327971	0.812	0.856	1.44003e-37	5.27067e-33
ACTR3	-0.315935	0.312	0.375	4.00872e-12	1.46723e-07
AMD1	0.386244	0.305	0.251	1.06808e-11	3.90929e-07
ANXA11	-0.271978	0.245	0.294	2.75338e-08	0.00100777
AQP3	-0.8024	0.204	0.33	2.1213e-48	7.76418e-44
ARGLU1	0.315553	0.701	0.649	7.51071e-20	2.749e-15
ARPC2	-0.212618	0.573	0.642	8.63648e-15	3.16104e-10
ARRDC3	1.19733	0.26	0.134	4.26849e-68	1.56231e-63
ATP6V0E1	-0.28742	0.461	0.545	1.00436e-19	3.67606e-15
BCAP31	-0.233297	0.249	0.3	2.93517e-08	0.0010743
BRD2	0.761903	0.32	0.222	5.71239e-36	2.09079e-31
BRK1	-0.37801	0.256	0.33	4.831e-16	1.76819e-11
C12orf57	0.343147	0.704	0.62	1.00315e-31	3.67161e-27
C1orf56	0.210513	0.543	0.503	7.27834e-08	0.00266394
C6orf62	0.335367	0.279	0.232	3.71295e-09	0.000135898
CALM2	0.219923	0.622	0.578	1.23325e-09	4.51383e-05
CAST	-0.306758	0.27	0.327	3.03667e-10	1.11145e-05
CCDC107	-0.370379	0.213	0.268	1.2929e-11	4.73215e-07
CCNL1	0.3009	0.331	0.293	4.06477e-07	0.0148775
CD2	-0.208381	0.497	0.56	3.11688e-11	1.14081e-06
CD247	-0.292695	0.375	0.453	4.24224e-16	1.5527e-11
CD27	-0.503825	0.34	0.444	1.00804e-31	3.68954e-27
CD47	-0.312527	0.478	0.566	2.03053e-23	7.43194e-19
CD6	-0.328843	0.227	0.289	4.14736e-12	1.51797e-07
CD69	0.54389	0.598	0.496	5.63409e-39	2.06213e-34
CD81	-0.320662	0.306	0.385	2.35867e-15	8.63297e-11
CD8B	1.39897	0.289	0.112	5.87442e-127	2.1501e-122
CDC42SE1	0.218883	0.645	0.59	6.7887e-12	2.48473e-07
CHD2	0.33555	0.271	0.234	6.13256e-07	0.0224458
CHMP4A	-0.232105	0.212	0.256	5.19058e-07	0.0189981
CITED2	0.564497	0.283	0.214	5.14216e-19	1.88208e-14
CLIC1	-0.415075	0.321	0.409	3.59447e-21	1.31561e-16
CLK1	0.542511	0.345	0.266	7.09407e-23	2.5965e-18
CNN2	-0.265281	0.277	0.33	6.18194e-09	0.000226265
CORO1A	-0.256757	0.712	0.777	6.27477e-24	2.29663e-19
CRIP1	-0.254026	0.661	0.762	1.72355e-31	6.30837e-27
CXCR4	0.581074	0.605	0.488	7.16365e-48	2.62197e-43
CYTIP	0.421896	0.334	0.265	1.17387e-16	4.2965e-12
DAD1	-0.260342	0.401	0.47	2.99716e-13	1.09699e-08
DDX3X	0.471685	0.272	0.223	5.95075e-11	2.17803e-06
DNAJB1	0.525999	0.373	0.29	4.04757e-24	1.48145e-19
DSTN	-0.301053	0.248	0.31	7.1996e-12	2.63513e-07
DUSP1	0.596299	0.632	0.527	8.15668e-44	2.98543e-39
DUT	-0.341421	0.215	0.268	1.10034e-10	4.02736e-06
ELF1	0.324223	0.339	0.298	7.16829e-08	0.00262367
EMP3	-0.309854	0.558	0.653	9.63422e-27	3.52622e-22
FAM89B	-0.474478	0.191	0.261	1.97402e-17	7.22511e-13
FOS	1.09419	0.416	0.258	3.45917e-79	1.26609e-74
FOXP1	0.206235	0.565	0.524	5.3269e-08	0.0019497
FUS	0.449858	0.504	0.421	1.04733e-25	3.83332e-21
GABARAPL2	-0.250597	0.338	0.393	7.70834e-10	2.82133e-05
GADD45B	2.66553	0.563	0.157	0	0
GIMAP1	-0.562654	0.257	0.358	1.33317e-30	4.87954e-26
GIMAP4	-0.586404	0.269	0.374	5.53672e-32	2.02649e-27
GIMAP5	-0.827446	0.182	0.299	3.46824e-44	1.26941e-39
GIMAP7	-0.496623	0.306	0.411	1.48556e-30	5.43731e-26
GNG5	-0.245662	0.302	0.364	7.57115e-10	2.77112e-05
GPBP1	0.236912	0.4	0.354	3.30536e-08	0.00120979
GPSM3	-0.259207	0.567	0.644	2.12534e-18	7.77897e-14
GPX4	-0.24045	0.556	0.62	1.78517e-14	6.5339e-10
GRK6	-0.266899	0.254	0.307	1.42508e-09	5.21595e-05
GYPC	-0.221271	0.49	0.552	2.45255e-11	8.97658e-07
H1FX	0.428678	0.516	0.433	6.33943e-25	2.32029e-20
H3F3B	0.508691	0.936	0.867	3.42096e-113	1.25211e-108
HMGB2	0.463777	0.306	0.254	6.15417e-13	2.25249e-08
HMGN2	0.25613	0.585	0.531	1.5232e-12	5.57505e-08
HNRNPC	0.27231	0.398	0.354	6.83368e-08	0.0025012
HNRNPF	-0.405072	0.303	0.398	1.00046e-23	3.66178e-19
HNRNPH1	0.339053	0.868	0.825	4.2093e-37	1.54065e-32
HSPE1	-0.283225	0.373	0.445	9.43546e-15	3.45347e-10
IER2	1.9012	0.714	0.354	0	0
IFITM1	-0.616597	0.388	0.508	1.10555e-46	4.04643e-42
IRF1	0.851968	0.274	0.181	4.78559e-35	1.75157e-30
ITGB2	-1.26045	0.332	0.622	1.1287e-214	4.13117e-210
JUN	1.38067	0.649	0.423	2.24989e-198	8.23482e-194
JUNB	1.03488	0.819	0.628	1.30692e-205	4.78346e-201
JUND	0.356082	0.918	0.884	1.97079e-44	7.2133e-40
KLF2	0.246357	0.767	0.729	3.43083e-16	1.25572e-11
KRT10	-0.24327	0.471	0.545	4.90738e-16	1.79615e-11
LAT	-0.212799	0.385	0.444	1.21133e-09	4.4336e-05
LCK	-0.205099	0.509	0.569	3.95162e-11	1.44633e-06
LDHB	-0.345095	0.749	0.824	5.28581e-47	1.93466e-42
LEPROTL1	0.373087	0.66	0.592	2.83318e-29	1.03697e-24
LINC01578	0.323551	0.678	0.625	4.08474e-22	1.49506e-17
LINC-PINT	0.379372	0.259	0.222	2.70913e-07	0.0099157
LRRFIP1	-0.325258	0.275	0.335	1.26232e-11	4.62021e-07
LSM6	-0.279619	0.242	0.292	5.23973e-09	0.00019178
LTB	-0.334654	0.797	0.869	3.78742e-49	1.38623e-44
MAL	-0.342038	0.322	0.395	5.36441e-16	1.96343e-11
MDM4	0.375633	0.367	0.314	1.90399e-11	6.96881e-07
MOB1A	0.322404	0.269	0.231	2.5809e-07	0.00944635
MRPL41	-0.238788	0.264	0.313	3.92287e-08	0.00143581
MRPS34	-0.225973	0.237	0.281	1.9265e-07	0.00705119
MSN	-0.246251	0.253	0.303	3.42939e-08	0.00125519
MT-ATP6	0.725535	0.988	0.925	0	0
MT-ATP8	1.30967	0.574	0.285	8.68415e-232	3.17848e-227
MT-CO1	0.406188	0.989	0.962	9.11933e-145	3.33777e-140
MT-CO2	0.332165	0.994	0.976	7.19077e-110	2.63189e-105
MT-CYB	0.374829	0.916	0.864	5.53354e-70	2.02533e-65
MT-ND2	0.241657	0.891	0.826	8.40967e-30	3.07802e-25
MT-ND3	0.528422	0.994	0.955	3.0238e-242	1.10674e-237
MT-ND4	0.77714	0.977	0.899	0	0
MT-ND4L	0.829768	0.775	0.565	7.81202e-173	2.85928e-168
MT-ND5	0.289943	0.719	0.633	6.21053e-26	2.27312e-21
MYL12A	-0.345266	0.842	0.91	5.13422e-67	1.87918e-62
NDUFAB1	-0.344086	0.221	0.276	1.03193e-10	3.77698e-06
NDUFB10	-0.202322	0.356	0.405	1.69265e-07	0.00619527
NDUFB3	-0.324474	0.201	0.25	4.36372e-09	0.000159717
NDUFS6	-0.235952	0.266	0.317	1.31015e-08	0.000479528
NDUFV2	-0.272251	0.212	0.254	3.57968e-07	0.013102
NFKBIA	0.448836	0.545	0.461	9.53818e-26	3.49107e-21
NOSIP	-0.261841	0.523	0.592	1.54328e-15	5.64856e-11
OAZ1	-0.221109	0.742	0.817	5.4981e-24	2.01236e-19
OSTF1	-0.237861	0.262	0.31	1.16871e-07	0.00427761
PABPC1	0.227286	0.802	0.76	2.59086e-17	9.4828e-13
PCBP1	-0.307127	0.434	0.51	1.16386e-16	4.25983e-12
PFN1	-0.22684	0.896	0.933	1.30935e-34	4.79234e-30
PIK3R1	0.521312	0.361	0.299	1.12078e-15	4.10217e-11
PKM	-0.227151	0.266	0.311	1.021e-06	0.0373696
PLCG2	-0.369289	0.328	0.375	6.19076e-09	0.000226588
PNRC1	0.207472	0.738	0.713	1.94416e-11	7.11581e-07
PPP1CA	-0.342525	0.216	0.277	2.97404e-12	1.08853e-07
PPP1CB	0.263358	0.476	0.433	1.13286e-08	0.000414638
PPP1R15A	0.544171	0.307	0.237	8.74009e-19	3.19896e-14
PRDX1	-0.284347	0.295	0.359	1.99484e-12	7.30132e-08
PRDX2	-0.368653	0.377	0.464	4.62621e-21	1.69324e-16
PRELID1	-0.324709	0.31	0.38	7.8517e-15	2.8738e-10
PRMT2	0.293068	0.345	0.298	1.21283e-08	0.000443909
PSMA7	-0.360869	0.385	0.473	6.32176e-21	2.31383e-16
PSMB10	-0.257431	0.243	0.289	1.30013e-07	0.00475859
PSMB6	-0.233746	0.227	0.277	6.98136e-08	0.00255525
PSMB8	-0.214549	0.334	0.392	2.82638e-09	0.000103448
PSMD8	-0.308381	0.249	0.301	8.06212e-10	2.95082e-05
RBM39	0.246857	0.481	0.447	4.47028e-07	0.0163617
RBX1	-0.289088	0.31	0.373	8.2289e-12	3.01186e-07
RNMT	0.363302	0.397	0.332	1.18263e-14	4.32853e-10
RPS18	-0.258806	0.999	1	1.13323e-203	4.14774e-199
RPS26	-0.791218	0.93	0.999	0	0
RSRP1	0.347029	0.419	0.363	1.03007e-11	3.77018e-07
S100A11	-0.471697	0.375	0.487	9.51623e-33	3.48303e-28
S100A4	-0.229329	0.77	0.792	1.29433e-14	4.73737e-10
S1PR4	-0.472661	0.191	0.253	5.27538e-15	1.93084e-10
SEC61B	-0.21362	0.387	0.454	1.25742e-11	4.6023e-07
SLC38A2	0.588084	0.31	0.241	1.50727e-19	5.51675e-15
SMCHD1	0.254742	0.395	0.361	9.67991e-07	0.0354294
SMDT1	-0.356645	0.595	0.694	1.45595e-37	5.32892e-33
SNHG1	0.703818	0.26	0.17	7.82247e-32	2.8631e-27
SNHG25	1.06535	0.434	0.252	1.01282e-107	3.70703e-103
SNHG5	0.321968	0.407	0.344	2.98383e-13	1.09211e-08
SNHG8	0.344388	0.691	0.644	7.83182e-22	2.86653e-17
SNHG9	0.574081	0.32	0.237	5.41699e-25	1.98267e-20
SNRNP70	0.356393	0.312	0.261	1.62974e-10	5.96502e-06
SNRPG	-0.285266	0.357	0.432	7.22933e-15	2.64601e-10
SPCS2	-0.243722	0.305	0.363	7.13718e-10	2.61228e-05
SRP9	-0.353783	0.387	0.468	1.35202e-19	4.94851e-15
SRSF3	0.385336	0.64	0.565	1.32969e-25	4.86679e-21
SRSF5	-0.3985	0.697	0.805	1.56609e-60	5.73203e-56
SRSF7	0.537483	0.586	0.475	2.69449e-42	9.86209e-38
SS18L2	-0.307708	0.204	0.259	1.30748e-10	4.7855e-06
STK17B	0.380825	0.443	0.367	1.92819e-18	7.05738e-14
TECR	-0.239698	0.215	0.259	2.78625e-07	0.010198
TLE4	0.559735	0.358	0.273	1.32196e-25	4.8385e-21
TMBIM4	-0.319201	0.3	0.373	8.96364e-15	3.28078e-10
TNFAIP3	0.918795	0.5	0.339	9.20536e-79	3.36926e-74
TNFAIP8	-0.228119	0.354	0.418	9.38199e-11	3.4339e-06
TOB1	0.690414	0.319	0.223	1.01836e-32	3.72729e-28
TRA2A	0.274405	0.375	0.333	3.08246e-07	0.0112821
TRA2B	0.480217	0.349	0.277	1.08266e-19	3.96264e-15
TRAC	-0.301312	0.6	0.684	7.70505e-23	2.82012e-18
TRADD	-0.403965	0.19	0.25	1.35824e-13	4.97129e-09
TRAF3IP3	-0.353583	0.45	0.534	5.73131e-23	2.09772e-18
TSC22D3	0.493415	0.872	0.806	1.14601e-66	4.1945e-62
TSPO	-0.242091	0.44	0.502	7.97798e-12	2.92002e-07
TUBA1A	0.706522	0.4	0.297	2.06988e-38	7.57598e-34
TUBB4B	1.49234	0.267	0.124	8.96064e-93	3.27968e-88
TXNIP	0.244524	0.927	0.927	3.47016e-24	1.27011e-19
UBALD2	0.30238	0.32	0.278	7.80469e-08	0.00285659
UBB	0.200867	0.747	0.713	1.37446e-10	5.03067e-06
UBC	0.255646	0.807	0.765	1.11261e-19	4.07227e-15
UPK3BL1	0.661226	0.25	0.173	9.32081e-25	3.41151e-20
VAMP8	-0.234566	0.387	0.456	5.81274e-12	2.12752e-07
VIM	-0.285968	0.684	0.752	2.73452e-26	1.00086e-21
VPS28	-0.21816	0.342	0.397	4.6094e-09	0.000168709
WTAP	0.309325	0.413	0.371	8.4304e-09	0.000308561
YPEL3	-0.21449	0.448	0.508	1.09848e-10	4.02055e-06
YWHAZ	0.237608	0.517	0.469	2.63974e-09	9.66172e-05
ZFP36	0.749915	0.347	0.25	2.31102e-33	8.45856e-29
ZFP36L2	0.326049	0.752	0.701	2.70163e-24	9.88823e-20
