# Supplementary material for: Gut microbiome as a potential mediator linking sexual behaviors to immune profiles in HIV-negative men who have sex with men: a multi-omics study
Source: Front Immunol. 2025 Oct 16;16:1659556. doi: 10.3389/fimmu.2025.1659556 (PMC12571833; doi:10.3389/fimmu.2025.1659556)
Supplement: Supplementary file 7 [file Table5.xlsx]

## Sheet: Sheet1
Table S5. Predicted proportions of cell types across all samples based on the BayesPrism algorythm.
	CD8+ T cell	CD4+ T cell	NK cell	Monocyte	Macrophage	Megakaryocyte	B cell
GT001	0.0642952	0.166605	0.171672	0.313161	0.00707079	0.00375516	0.27344
GT002	0.100492	0.197815	0.1115	0.284931	1.28399e-06	0.00863975	0.29662
GT003	0.0557979	0.316927	0.074982	0.173895	3.20757e-06	0.0215674	0.356827
GT005	0.0509012	0.356099	0.116098	0.139236	2.32677e-06	0.00684144	0.330822
GT006	0.244536	0.0416741	0.125183	0.357395	9.86413e-06	0.00385049	0.227352
GT008	0.172853	0.203392	0.245533	0.11903	1.31144e-05	0.00978139	0.249397
GT009	0.144832	0.173793	0.159785	0.216751	1.6772e-05	0.00783698	0.296986
GT010	0.0980358	0.166635	0.197932	0.238622	1.83417e-06	0.0130102	0.285763
GT011	0.00828897	0.0846624	0.179295	0.4	0.0794543	0.0150954	0.233204
GT012	0.126974	0.154233	0.113682	0.275173	2.87622e-06	0.0150522	0.314883
GT013	0.0620643	0.281699	0.133966	0.201572	0.136797	0.0155473	0.168354
GT014	0.211605	0.15961	0.165351	0.226401	1.83888e-06	0.0083383	0.228693
GT015	0.184287	0.134472	0.113246	0.305733	0.00775686	0.0190483	0.235457
GT016	0.0342084	0.268663	0.23507	0.212469	1.68939e-06	0.00471499	0.244872
GT017	0.246899	0.143586	0.18974	0.143474	7.57986e-06	0.0134645	0.262829
GT018	0.241542	0.00278665	0.346529	0.21021	2.73742e-06	0.0050836	0.193845
GT019	0.100117	0.254662	0.092897	0.260702	1.35298e-06	0.00347441	0.288146
GT020	0.149198	0.210103	0.11843	0.250051	1.29825e-05	0.00393293	0.268272
GT021	0.227662	0.0997646	0.187236	0.277594	0.00057439	0.00652636	0.200642
GT022	0.222222	0.172025	0.159763	0.171425	1.6159e-06	0.00701952	0.267544
GT023	0.149984	0.133632	0.165732	0.212961	8.77003e-05	0.0325317	0.305072
GT024	0.123082	0.159185	0.249956	0.183804	1.96183e-06	0.00709687	0.276875
GT025	0.147741	0.0655003	0.287564	0.263304	0.0130019	0.0180111	0.204878
GT026	0.131182	0.162466	0.192572	0.250401	2.44414e-06	0.00171663	0.261659
GT027	0.145363	0.172951	0.113895	0.295853	0.00654754	0.00891462	0.256477
GT028	0.119931	0.181574	0.150243	0.302831	0.0396136	0.0371118	0.168696
GT029	0.111457	0.1428	0.291247	0.214141	0.0535138	0.00600324	0.180837
GT030	0.0576018	0.253777	0.200187	0.103886	0.00375296	0.0110497	0.369746
GT031	0.0903829	0.28662	0.136044	0.226421	1.19733e-05	0.00896142	0.251558
GT032	0.106788	0.221971	0.139462	0.205847	0.156656	0.00788409	0.161392
GT033	0.339663	0.147695	0.0985537	0.181236	2.60229e-05	0.00726912	0.225558
GT034	0.0115574	0.18532	0.201399	0.292955	0.0904213	0.0111871	0.20716
GT036	0.123901	0.072629	0.242647	0.301506	0.000895068	0.0057776	0.252644
GT037	0.0580856	0.216979	0.183043	0.256633	0.0771703	0.0047552	0.203335
GT038	0.203974	0.246259	0.0889041	0.156013	1.59259e-06	0.00230474	0.302543
GT039	0.13148	0.0569763	0.219474	0.363793	0.034076	0.00798833	0.186213
GT040	0.11436	0.182431	0.202081	0.212763	0.0745486	0.00835073	0.205465
GT041	0.209141	0.176696	0.115616	0.192823	1.65933e-06	0.012085	0.293638
GT042	0.214772	0.115486	0.238168	0.113011	3.32063e-06	0.0112068	0.307353
GT043	0.207507	0.199149	0.186261	0.15578	0.0302758	0.0101981	0.210829
GT044	0.141225	0.150988	0.197454	0.284912	0.0041333	0.00754843	0.213739
GT045	0.136644	0.139359	0.144736	0.329162	0.0185029	0.00946282	0.222133
GT047	0.196943	0.109092	0.140588	0.272105	7.77099e-06	0.011598	0.269667
GT049	0.370519	0.049791	0.178604	0.17204	2.97466e-06	0.00697528	0.222067
GT050	0.0235154	0.229352	0.228355	0.26018	0.0577825	0.00952974	0.191286
GT051	0.0776361	0.0761216	0.226378	0.380678	2.9147e-06	0.0140999	0.225083
GT052	0.220121	0.138435	0.220538	0.136944	1.52657e-06	0.00707751	0.276883
GT053	0.114834	0.197948	0.155517	0.227656	4.33619e-06	0.0112374	0.292803
GT054	0.0735323	0.206235	0.142797	0.210866	1.27131e-05	0.0178275	0.34873
GT055	0.027615	0.173847	0.136156	0.327852	0.089501	0.0185006	0.226529
GT056	0.0718043	0.219082	0.110779	0.327646	2.30619e-06	0.020215	0.250472
GT057	0.143862	0.115383	0.159289	0.329895	0.0117835	0.0214433	0.218344
GT058	0.032857	0.179006	0.135053	0.378434	0.0722947	0.0111284	0.191228
GT059	0.355467	0.0569628	0.174952	0.187198	5.32208e-06	0.00461143	0.220802
GT060	0.293249	0.0900207	0.193988	0.234245	1.40247e-06	0.00360147	0.184895
GT061	0.0457541	0.334238	0.116027	0.256457	7.89055e-05	0.0222441	0.225201
GT062	0.139699	0.136427	0.217549	0.261968	0.0310457	0.00502726	0.208285
GT064	0.286013	0.0877599	0.216296	0.156166	2.68999e-06	0.00444303	0.24932
GT065	0.0888386	0.155031	0.176229	0.291581	0.0770499	0.0041392	0.207131
GT066	0.106715	0.194281	0.241237	0.208937	1.30724e-06	0.00556193	0.243267
GT067	0.0497512	0.339455	0.103325	0.289871	2.36057e-06	0.00125735	0.216338
GT068	0.0180917	0.334429	0.115553	0.228803	2.69275e-06	0.00231821	0.300803
GT069	0.0570839	0.209425	0.239668	0.23803	1.19985e-06	0.0157	0.240092
GT070	0.174392	0.0658201	0.203394	0.302134	0.0108399	0.0136532	0.229767
GT071	0.259255	0.177283	0.229107	0.0926227	2.58884e-06	0.0064231	0.235307
GT072	0.241556	0.15711	0.146968	0.21475	2.13762e-06	0.0109808	0.228633
GT073	0.168336	0.254279	0.228197	0.077453	0.00210668	0.0106414	0.258987
GT074	0.00881158	0.354057	0.158285	0.188321	8.04735e-05	0.0111412	0.279304
GT075	0.242093	0.24159	0.191812	0.120943	3.33293e-06	0.010961	0.192598
GT076	0.161678	0.162056	0.182265	0.172687	0.000377115	0.00826896	0.312668
GT077	0.089501	0.252934	0.19394	0.173943	2.20275e-06	0.0119261	0.277754
GT078	0.0781239	0.360048	0.218019	0.160409	0.0270559	0.00308442	0.15326
GT080	0.227581	0.0791514	0.308152	0.169233	0.0259493	0.010409	0.179524
GT082	0.0951293	0.272035	0.230224	0.221296	0.0631839	0.00344978	0.114682
GT083	0.0975821	0.227689	0.248719	0.187597	0.0420135	0.0144073	0.181992
GT084	0.24393	0.148049	0.184903	0.178738	2.61405e-06	0.00389839	0.240479
GT086	0.252444	0.0996196	0.254073	0.224092	0.0114851	0.00114824	0.157139
GT087	0.17939	0.123919	0.207411	0.230881	6.75551e-06	0.0130425	0.24535
GT088	0.148981	0.203242	0.203868	0.195289	0.00340035	0.0084673	0.236752
GT089	0.0632763	0.310121	0.144932	0.198732	1.26244e-06	0.00422658	0.278712
GT091	0.1715	0.222593	0.161297	0.244777	6.52825e-05	0.00251511	0.197254
GT092	0.11327	0.193075	0.20671	0.202541	0.0944297	0.00760582	0.182368
GT093	0.0496238	0.289102	0.177003	0.205714	0.0758232	0.00504754	0.197687
GT094	0.0215788	0.400822	0.148417	0.0723956	1.83307e-05	0.0224303	0.334338
GT095	0.0723286	0.270962	0.210048	0.247479	0.0201098	0.00146037	0.177612
GT096	0.0882877	0.525079	0.0923806	0.0907693	2.24879e-06	0.00362772	0.199853
GT097	0.087533	0.32627	0.0623313	0.273919	1.57597e-06	0.00729657	0.242648
GT098	0.16006	0.0850184	0.15743	0.30518	6.39839e-06	0.0129431	0.279362
GT099	0.127733	0.284786	0.0616951	0.171326	1.55326e-06	0.00937584	0.345082
GT100	0.0575421	0.154764	0.301603	0.224733	0.00567389	0.0104786	0.245206
GT101	0.0631207	0.181829	0.12641	0.301517	1.32382e-06	0.0190528	0.30807
GT102	0.188216	0.139034	0.1009	0.315862	0.0303565	0.0053453	0.220286
GT103	0.0503892	0.209746	0.199302	0.216	0.145993	0.0147876	0.163782
GT104	0.154944	0.192169	0.13603	0.235056	2.37015e-06	0.00311108	0.278687
GT105	0.0554324	0.370247	0.134186	0.18436	0.000310733	0.0169781	0.238486
GT106	0.136619	0.145054	0.171811	0.313114	0.0678832	0.0067029	0.158816
GT107	0.0623101	0.182851	0.258989	0.186436	0.000289443	0.013588	0.295535
GT108	0.0315061	0.261139	0.210122	0.183926	2.15898e-06	0.0098439	0.303461
